# Supplementary material for: Intimal Sarcoma with MDM2/CDK4 Amplification and p16 Overexpression: A Review of Histological Features in Primary Tumor and Xenograft, with Immunophenotype and Molecular Profiling
Source: Int J Mol Sci. 2023 Apr 19;24(8):7535. doi: 10.3390/ijms24087535 (PMC10141691; doi:10.3390/ijms24087535)
Supplement: Supplementary file 1 [file ijms-24-07535-s001.zip]

Archive with 1 entries (1 files):
- ijms-2306342-supplementary.pdf
